# Supplementary material for: Predictive associations between serum fatty acids and lipoproteins in healthy non-obese Norwegians: implications for cardiovascular health
Source: Metabolomics. 2015 Nov 9;12:6. doi: 10.1007/s11306-015-0886-4 (PMC4639572; doi:10.1007/s11306-015-0886-4)
Supplement: Supplementary file 3 — Supplementary material 3 (XLSX 13 kb) [file 11306_2015_886_MOESM3_ESM.xlsx]

## Sheet: Sheet1
Supplementary material 2A. Correlation coefficients between lipoprotein features and fatty acid concentrations for women.
	14:0	16:0	16:1 n-9	16:1 n-7	18:0	18:1 n-9	18:1 n-7	18:2 n-6 LA	18:3 n-3 ALA	20:3 n-6 DGLA	20:4 n-6 AA	22:0	20:5 n-3 EPA	24:0	22:5 n-6	24:1 n-9	22:5 n-3 DPA	22:6 n-3 DHA	TFA	EPA/AA
Chol	0.339	0.587	0.191	0.336	0.657	0.420	0.316	0.700	0.567	0.245	0.413	0.582	0.433	0.592	0.211	0.474	0.659	0.578	0.671	0.261
TG	0.596	0.707	0.709	0.663	0.435	0.761	0.618	0.330	0.397	0.730	0.465	0.344	-0.140	0.298	0.434	0.153	0.175	0.073	0.614	-0.270
CM	0.728	0.528	0.502	0.432	0.348	0.539	0.284	0.223	0.362	0.597	0.218	0.214	-0.136	0.180	0.264	0.028	0.123	-0.061	0.425	-0.197
VLDL	0.574	0.691	0.659	0.617	0.497	0.749	0.569	0.404	0.428	0.678	0.487	0.439	-0.076	0.366	0.377	0.188	0.281	0.126	0.643	-0.222
LDL	0.323	0.531	0.192	0.286	0.599	0.406	0.272	0.616	0.518	0.268	0.385	0.554	0.388	0.548	0.251	0.441	0.605	0.553	0.613	0.234
HDL	0.041	0.297	-0.011	0.229	0.236	0.051	0.246	0.352	0.248	-0.051	0.128	0.071	0.286	0.213	0.028	0.256	0.219	0.291	0.280	0.214
VLDL-VL	0.574	0.544	0.603	0.541	0.345	0.629	0.417	0.262	0.358	0.651	0.295	0.269	-0.180	0.207	0.291	-0.013	0.166	-0.039	0.474	-0.274
VLDL-L	0.471	0.656	0.667	0.607	0.478	0.760	0.607	0.404	0.397	0.658	0.503	0.462	-0.114	0.370	0.343	0.219	0.250	0.108	0.631	-0.263
VLDL-M	0.533	0.683	0.625	0.560	0.479	0.716	0.556	0.404	0.419	0.617	0.525	0.431	-0.057	0.375	0.427	0.202	0.253	0.151	0.632	-0.204
VLDL-S	0.428	0.620	0.304	0.433	0.576	0.488	0.437	0.457	0.360	0.342	0.507	0.491	0.325	0.467	0.307	0.475	0.476	0.465	0.615	0.166
LDL-L	0.317	0.530	0.132	0.279	0.599	0.359	0.278	0.557	0.427	0.191	0.419	0.567	0.444	0.569	0.215	0.484	0.618	0.580	0.589	0.288
LDL-M	0.303	0.486	0.162	0.257	0.562	0.370	0.222	0.601	0.514	0.251	0.326	0.519	0.361	0.521	0.260	0.380	0.593	0.525	0.572	0.221
LDL-S	0.301	0.500	0.296	0.288	0.536	0.456	0.299	0.589	0.544	0.359	0.358	0.478	0.267	0.439	0.244	0.390	0.473	0.441	0.587	0.125
LDL-VS	0.287	0.511	0.277	0.288	0.551	0.448	0.300	0.618	0.549	0.331	0.366	0.487	0.286	0.468	0.207	0.412	0.495	0.452	0.600	0.138
HDL-VL	-0.076	0.076	-0.193	0.026	0.173	-0.125	0.018	0.188	0.096	-0.305	-0.036	-0.028	0.457	0.096	-0.185	0.202	0.292	0.371	0.104	0.428
HDL-L	-0.169	-0.018	-0.284	-0.103	0.111	-0.238	-0.059	0.185	0.100	-0.429	-0.061	-0.053	0.420	0.081	-0.237	0.195	0.233	0.320	0.027	0.406
HDL-M	0.082	0.277	-0.013	0.216	0.158	0.029	0.190	0.283	0.169	0.041	0.149	0.044	0.103	0.185	0.123	0.150	0.105	0.140	0.222	0.037
HDL-S	0.418	0.592	0.581	0.662	0.223	0.599	0.615	0.280	0.300	0.760	0.325	0.223	-0.274	0.211	0.519	0.071	-0.043	-0.083	0.476	-0.373
HDL-VS	0.290	0.606	0.583	0.569	0.356	0.627	0.672	0.457	0.424	0.622	0.425	0.390	-0.079	0.350	0.344	0.375	0.084	0.123	0.585	-0.210
VLDL-Size	0.446	0.387	0.537	0.481	0.180	0.554	0.366	0.068	0.131	0.608	0.175	0.153	-0.413	0.064	0.225	-0.068	-0.073	-0.268	0.291	-0.482
LDL-Size	0.066	-0.009	-0.189	-0.023	0.022	-0.149	-0.085	-0.139	-0.159	-0.179	0.062	0.039	0.160	0.075	-0.056	0.000	0.126	0.076	-0.065	0.163
HDL-Size	-0.244	-0.220	-0.433	-0.288	-0.015	-0.399	-0.270	0.032	-0.061	-0.578	-0.203	-0.160	0.396	-0.046	-0.322	0.053	0.155	0.253	-0.160	0.439
ApoA1	0.059	0.341	0.101	0.322	0.220	0.146	0.344	0.399	0.274	0.092	0.132	0.088	0.170	0.224	0.087	0.177	0.143	0.214	0.324	0.107
ApoB	0.346	0.596	0.294	0.340	0.616	0.504	0.367	0.626	0.534	0.346	0.463	0.581	0.355	0.543	0.251	0.458	0.557	0.525	0.667	0.191
