# Supplementary material for: Predictive associations between serum fatty acids and lipoproteins in healthy non-obese Norwegians: implications for cardiovascular health
Source: Metabolomics. 2015 Nov 9;12:6. doi: 10.1007/s11306-015-0886-4 (PMC4639572; doi:10.1007/s11306-015-0886-4)
Supplement: Supplementary file 4 — Supplementary material 4 (XLSX 13 kb) [file 11306_2015_886_MOESM4_ESM.xlsx]

## Sheet: Sheet1
Supplementary material 2B. Correlation coefficients between lipoprotein features and fatty acid concentrations for men.
	14:0	16:0	16:1 n-9	16:1 n-7	18:0	18:1 n-9	18:1 n-7	18:2 n-6 LA	18:3 n-3 ALA	20:3 n-6 DGLA	20:4 n-6 AA	22:0	20:5 n-3 EPA	24:0	22:5 n-6	24:1 n-9	22:5 n-3 DPA	22:6 n-3 DHA	TFA	EPA/AA
Chol	0.401	0.610	0.458	0.337	0.634	0.544	0.368	0.653	0.319	0.396	0.460	0.635	0.296	0.705	0.204	0.444	0.454	0.378	0.706	0.130
TG	0.603	0.681	0.797	0.573	0.502	0.722	0.590	0.207	0.413	0.492	0.238	0.160	-0.015	0.201	0.290	-0.040	0.292	0.133	0.562	-0.136
CM	0.652	0.557	0.581	0.597	0.353	0.493	0.436	0.073	0.216	0.359	0.155	0.078	-0.130	0.085	0.261	-0.115	0.109	-0.025	0.382	-0.190
VLDL	0.546	0.675	0.797	0.497	0.528	0.758	0.603	0.302	0.421	0.520	0.265	0.264	0.017	0.303	0.308	0.004	0.298	0.178	0.609	-0.105
LDL	0.398	0.595	0.492	0.338	0.591	0.550	0.349	0.623	0.344	0.363	0.439	0.609	0.290	0.664	0.188	0.462	0.439	0.383	0.687	0.117
HDL	0.112	0.136	-0.173	0.174	0.237	-0.118	-0.032	0.110	-0.032	0.020	0.179	0.041	0.179	0.143	-0.057	0.162	0.274	0.078	0.104	0.125
VLDL-VL	0.574	0.621	0.740	0.553	0.427	0.675	0.557	0.156	0.305	0.480	0.188	0.131	-0.106	0.154	0.319	-0.112	0.203	0.036	0.490	-0.191
VLDL-L	0.474	0.608	0.754	0.389	0.486	0.741	0.585	0.319	0.440	0.498	0.230	0.287	0.003	0.314	0.261	0.009	0.252	0.174	0.580	-0.112
VLDL-M	0.360	0.541	0.705	0.311	0.485	0.641	0.497	0.326	0.506	0.410	0.262	0.243	0.129	0.290	0.219	0.044	0.336	0.266	0.546	0.001
VLDL-S	0.300	0.546	0.374	0.305	0.560	0.454	0.305	0.501	0.217	0.324	0.422	0.516	0.424	0.606	0.187	0.452	0.454	0.473	0.609	0.266
LDL-L	0.320	0.525	0.319	0.303	0.547	0.409	0.220	0.534	0.188	0.282	0.416	0.558	0.384	0.656	0.169	0.479	0.434	0.418	0.595	0.233
LDL-M	0.388	0.569	0.468	0.325	0.565	0.525	0.300	0.596	0.310	0.329	0.399	0.579	0.277	0.637	0.164	0.427	0.432	0.365	0.654	0.120
LDL-S	0.379	0.516	0.592	0.282	0.480	0.587	0.474	0.567	0.486	0.395	0.370	0.513	0.090	0.487	0.178	0.330	0.306	0.240	0.621	-0.072
LDL-VS	0.385	0.531	0.591	0.297	0.499	0.587	0.494	0.575	0.501	0.413	0.407	0.500	0.050	0.471	0.213	0.337	0.284	0.202	0.629	-0.121
HDL-VL	0.015	0.073	-0.244	0.001	0.173	-0.116	-0.075	0.107	-0.093	-0.044	0.148	0.084	0.145	0.153	-0.129	0.171	0.183	0.045	0.064	0.124
HDL-L	-0.156	-0.142	-0.413	-0.147	-0.000	-0.283	-0.170	-0.005	-0.139	-0.185	0.007	-0.026	0.124	0.030	-0.234	0.139	0.116	0.010	-0.119	0.138
HDL-M	0.109	0.068	-0.206	0.185	0.132	-0.192	-0.102	-0.016	-0.053	-0.043	0.061	-0.109	0.142	0.010	-0.036	0.040	0.214	0.026	-0.006	0.138
HDL-S	0.460	0.529	0.392	0.544	0.509	0.310	0.225	0.272	0.146	0.370	0.351	0.208	0.168	0.299	0.238	0.103	0.367	0.183	0.450	0.026
HDL-VS	0.269	0.395	0.391	0.328	0.402	0.349	0.432	0.402	0.282	0.404	0.483	0.397	0.046	0.361	0.236	0.340	0.206	0.133	0.462	-0.170
VLDL-Size	0.461	0.399	0.502	0.448	0.240	0.449	0.369	0.008	0.131	0.353	0.062	-0.024	-0.259	-0.018	0.287	-0.235	0.052	-0.159	0.259	-0.292
LDL-Size	-0.093	-0.046	-0.303	-0.022	0.010	-0.211	-0.260	-0.056	-0.286	-0.133	-0.007	0.031	0.313	0.157	-0.068	0.137	0.106	0.190	-0.066	0.335
HDL-Size	-0.187	-0.221	-0.492	-0.211	-0.107	-0.372	-0.246	-0.101	-0.175	-0.301	-0.097	-0.152	0.146	-0.083	-0.265	0.049	0.079	0.010	-0.221	0.214
ApoA1	0.098	0.175	-0.158	0.142	0.313	-0.102	-0.024	0.243	-0.023	0.012	0.282	0.167	0.246	0.249	-0.045	0.224	0.309	0.141	0.187	0.154
ApoB	0.396	0.614	0.582	0.301	0.600	0.628	0.447	0.646	0.376	0.423	0.475	0.641	0.250	0.670	0.212	0.423	0.394	0.380	0.723	0.070
