# Supplementary material for: Predictive associations between serum fatty acids and lipoproteins in healthy non-obese Norwegians: implications for cardiovascular health
Source: Metabolomics. 2015 Nov 9;12:6. doi: 10.1007/s11306-015-0886-4 (PMC4639572; doi:10.1007/s11306-015-0886-4)
Supplement: Supplementary file 7 — Supplementary material 7 (XLSX 13 kb) [file 11306_2015_886_MOESM7_ESM.xlsx]

## Sheet: Sheet1
Supplementary material 4A. Selectivity ratios (SRs) for lipoprotein models based on predictive fatty acid concentration patterns for women.
	14:0	16:0	16:1 n-9	16:1 n-7	18:0	18:1 n-9	18:1 n-7	18:2 n-6 LA	18:3 n-3 ALA	20:3 n-6 DGLA	20:4 n-6 AA	22:0	20:5 n-3 EPA	24:0	22:5 n-6	24:1 n-9	22:5 n-3 DPA	22:6 n-3 DHA	TFA	EPA/AA
Chol	0.181	0.943	0.0574	0.243	1.47	0.248	0.202	1.96	0.923	0.074	0.319	0.763	0.366	0.956	0.106	0.402	1.63	0.94	1.54	0.113
TG	1.22	2.21	2.41	2.67	0.363	2.33	1.21	0.224	0.303	3.45	0.416	0.151	-0.0197	0.141	0.412	0.0442	0.0358	0.0065	1.11	-0.102
CM	5.05	0.657	0.639	0.624	0.225	0.587	0.163	0.111	0.311	1.17	0.0696	0.0479	-0.0229	0.0595	0.161	3.23e-05	0.0312	-0.00576	0.375	-0.0562
VLDL	0.759	3.84	3.2	2.18	0.667	4.83	1.73	0.457	0.265	4.74	0.952	0.497	-0.0351	0.434	0.449	0.13	0.0518	0.00812	2.13	-0.18
LDL	0.228	1.02	0.182	0.191	3.63	0.323	0.266	2.1	1.16	0.0687	0.345	1.25	0.935	1.66	0.0273	1.15	3.1	1.94	2.26	0.357
HDL	0.0255	0.192	-0.00692	0.134	0.122	0.00796	0.131	0.31	0.147	-0.00347	0.0207	0.0111	0.178	0.0676	0.00341	0.124	0.115	0.187	0.178	0.11
VLDL-VL	1.86	0.979	1.21	1.25	0.245	1.14	0.424	0.159	0.295	2.02	0.151	0.0766	-0.044	0.0792	0.19	0.000114	0.0297	-0.0039	0.572	-0.112
VLDL-L	0.58	3.84	3.43	2.07	0.684	5.82	2.03	0.488	0.235	4.41	1.1	0.578	-0.0396	0.483	0.415	0.155	0.0476	0.00835	2.27	-0.198
VLDL-M	0.713	4.47	3.22	2.07	0.743	4.9	1.85	0.517	0.293	4.18	1.13	0.565	-0.0243	0.498	0.504	0.162	0.0617	0.0166	2.49	-0.158
VLDL-S	0.481	7.21	1.18	1	4.87	2	1.44	2	0.827	0.674	1.12	1.78	0.166	1.86	0.165	1.06	0.815	0.577	29.9	0.0217
LDL-L	0.176	0.85	0.138	0.158	3.15	0.261	0.237	1.63	0.88	0.0407	0.318	1.17	1.17	1.54	0.0153	1.32	3.37	2.38	1.8	0.449
LDL-M	0.213	0.795	0.129	0.142	2.94	0.239	0.187	1.96	1.22	0.0439	0.265	1.08	1.05	1.49	0.0217	0.968	3.46	1.99	1.72	0.422
LDL-S	0.466	6	1.1	0.873	5.32	1.82	1.27	2.39	0.96	0.611	1.03	1.87	0.181	1.99	0.147	1.04	0.89	0.601	30.4	0.0273
LDL-VS	0.449	5.59	1.04	0.831	5.57	1.73	1.22	2.47	0.969	0.569	1.01	1.9	0.196	2.04	0.135	1.07	0.939	0.633	28.2	0.0323
HDL-VL	-0.0252	-0.00647	-0.15	-0.0569	0.0659	-0.106	-0.0285	0.0575	0.0906	-0.49	-0.0354	0.00473	4.88	0.0202	-0.209	0.171	0.7	1.34	0.00443	6.68
HDL-L	-0.045	-0.00044	-0.254	-0.016	0.0145	-0.1	-0.00273	0.0851	0.0447	-0.53	-0.00547	-0.00792	0.494	0.00133	-0.116	0.0406	0.141	0.278	0.0027	0.485
HDL-S	0.515	0.972	1.33	2.31	0.0945	1.17	1.09	0.0951	0.151	3.38	0.234	0.046	-0.0991	0.0402	0.719	0.00617	-0.00154	-0.00494	0.485	-0.235
HDL-VS	0.367	3.12	3.47	2.04	0.509	5.05	2.89	0.448	0.211	4.09	1.09	0.491	-0.0468	0.391	0.478	0.183	0.0199	0.00765	1.95	-0.216
VLDL-Size	0.735	0.378	0.822	0.781	0.0492	0.802	0.289	0.0176	0.0326	1.75	0.0607	0.0172	-0.342	0.00808	0.107	-0.0173	-0.0153	-0.154	0.175	-0.47
HDL-Size	-0.156	-0.235	-0.688	-0.444	-0.00368	-0.598	-0.323	-0.00135	0.00149	-1.89	-0.215	-0.0264	1.14	-0.00895	-0.433	0.016	0.179	0.327	-0.093	2.23
ApoA1	0.0224	0.263	0.00509	0.274	0.102	0.0504	0.279	0.45	0.18	0.0189	0.02	0.0213	0.0548	0.0895	0.0283	0.0529	0.0488	0.0919	0.251	0.0246
ApoB	0.444	5.63	1.03	0.838	5.58	1.72	1.23	2.36	0.929	0.563	1.02	1.92	0.201	2.05	0.136	1.1	0.947	0.649	26.7	0.0338
