# Supplementary material for: Predictive associations between serum fatty acids and lipoproteins in healthy non-obese Norwegians: implications for cardiovascular health
Source: Metabolomics. 2015 Nov 9;12:6. doi: 10.1007/s11306-015-0886-4 (PMC4639572; doi:10.1007/s11306-015-0886-4)
Supplement: Supplementary file 8 — Supplementary material 8 (XLSX 14 kb) [file 11306_2015_886_MOESM8_ESM.xlsx]

## Sheet: Sheet1
Supplementary material 4B. Selectivity ratios (SRs) for lipoprotein models based on predictive fatty acid concentration patterns for men.
	14:0	16:0	16:1 n-9	16:1 n-7	18:0	18:1 n-9	18:1 n-7	18:2 n-6 LA	18:3 n-3 ALA	20:3 n-6 DGLA	20:4 n-6 AA	22:0	20:5 n-3 EPA	24:0	22:5 n-6	24:1 n-9	22:5 n-3 DPA	22:6 n-3 DHA	TFA	EPA/AA
Chol	0.519	6.32	1.61	0.461	3.64	2.05	1.22	1.45	0.309	0.685	0.729	1.35	0.186	1.56	0.126	0.873	0.986	0.598	34.8	0.0105
TG	0.74	1.14	2.97	0.674	0.398	1.64	0.697	0.0671	0.22	0.387	0.0746	0.0295	-0.00014	0.0472	0.117	-0.00414	0.114	0.0249	0.614	-0.0215
CM	2.41	0.844	1.19	1.86	0.211	0.664	0.408	0.00215	0.0918	0.381	0.0243	-1.55e-05	-0.011	0.00401	0.0977	-0.0103	0.0536	0.000261	0.278	-0.0362
VLDL	0.538	1.22	3.7	0.472	0.48	2.27	0.779	0.148	0.239	0.487	0.0925	0.0888	0.000674	0.117	0.144	-0.000143	0.122	0.0481	0.852	-0.0133
LDL	0.526	6.39	1.64	0.468	3.56	2.07	1.25	1.42	0.317	0.68	0.722	1.31	0.188	1.51	0.125	0.877	0.994	0.605	34	0.0109
HDL	0.0504	0.0381	-0.0706	0.0306	0.203	-0.0403	-0.0134	0.0467	0.000411	0.000105	0.091	0.0234	0.0633	0.0402	-0.0285	0.0682	0.205	0.00869	0.0278	0.0235
VLDL-VL	0.683	0.891	2.34	0.684	0.282	1.46	0.601	0.0405	0.115	0.403	0.0487	0.017	-0.0128	0.0314	0.158	-0.0196	0.0557	0.00357	0.453	-0.05
VLDL-L	0.316	0.883	2.93	0.224	0.456	2.76	0.753	0.259	0.333	0.504	0.054	0.164	-0.00112	0.174	0.0741	6.08e-05	0.0656	0.0372	0.882	-0.0237
VLDL-M	0.168	0.688	2.04	0.12	0.487	1.42	0.605	0.314	0.586	0.336	0.0865	0.145	0.0124	0.151	0.0593	0.000579	0.143	0.0924	0.833	-0.00107
VLDL-S	0.498	5.38	1.41	0.445	3.2	1.67	1.14	1.32	0.294	0.568	0.71	1.26	0.278	1.5	0.112	0.999	1.21	0.802	19.7	0.0312
LDL-L	0.172	1.1	0.277	0.0872	1.69	0.469	0.219	1.46	0.102	0.139	0.417	2.43	0.655	3.27	0.0168	1.34	0.917	1.22	2.51	0.194
LDL-M	0.53	6.38	1.63	0.467	3.59	2.06	1.22	1.42	0.313	0.669	0.711	1.33	0.192	1.54	0.122	0.875	1	0.613	33.6	0.012
LDL-S	0.562	7.41	2.19	0.525	3.41	2.73	1.56	1.36	0.369	0.869	0.716	1.14	0.108	1.25	0.15	0.697	0.789	0.426	37.8	0.000209
LDL-VS	0.567	7.63	2.25	0.542	3.39	2.81	1.6	1.34	0.366	0.919	0.741	1.1	0.0917	1.2	0.163	0.667	0.747	0.387	34.2	-0.0001
HDL-L	-0.0246	-0.051	-0.564	-0.028	1.1e-06	-0.361	-0.114	-0.00565	-0.0498	-0.124	0.00685	-0.0039	0.0615	-0.0029	-0.147	0.0622	0.0566	0.00184	-0.047	0.0535
HDL-M	0.0555	0.00709	-0.149	0.0328	0.0735	-0.139	-0.0855	0.00021	-0.0109	-0.011	0.028	-0.00172	0.0582	0.00143	-0.00751	0.00825	0.128	0.00126	-4.15e-05	0.0442
HDL-S	0.877	13.8	2.38	0.917	3.1	2.21	1.46	0.817	0.271	0.932	0.776	0.737	0.13	0.91	0.21	0.57	0.983	0.435	13.1	0.00155
HDL-VS	0.559	7.72	2.16	0.599	3.22	2.55	1.61	1.21	0.312	1.01	0.9	1.04	0.0794	1.15	0.207	0.688	0.739	0.351	22.7	-0.00182
VLDL-Size	0.557	0.391	0.816	0.943	0.0988	0.518	0.335	1.16e-05	0.0274	0.719	0.0506	-0.00261	-0.311	-0.000287	0.325	-0.0456	5.72e-05	-0.101	0.136	-0.549
LDL-Size	-0.00747	-0.0145	-0.223	-0.00677	-0.000858	-0.153	-0.28	-0.0133	-0.518	-0.082	0.00161	0.0218	0.331	0.0618	-0.00138	0.0583	0.0387	0.122	-0.0177	0.404
HDL-Size	-0.237	-0.361	-1.06	-0.423	-0.118	-0.844	-0.402	-0.0328	-0.0517	-1.05	-0.0728	-0.0216	0.423	-0.0211	-0.384	0.0135	0.00639	0.0933	-0.22	0.837
ApoA1	0.0711	0.0776	-0.0385	0.0429	0.262	-0.0278	-0.00565	0.0772	0.00037	-4.9e-06	0.216	0.0448	0.165	0.0732	-0.00499	0.102	0.318	0.048	0.0645	0.0576
ApoB	0.524	6.67	1.8	0.476	3.54	2.3	1.33	1.43	0.324	0.741	0.73	1.3	0.159	1.47	0.134	0.816	0.912	0.543	40.4	0.00552
