# Supplementary material for: Predictive associations between serum fatty acids and lipoproteins in healthy non-obese Norwegians: implications for cardiovascular health
Source: Metabolomics. 2015 Nov 9;12:6. doi: 10.1007/s11306-015-0886-4 (PMC4639572; doi:10.1007/s11306-015-0886-4)
Supplement: Supplementary file 9 — Supplementary material 9 (ODS 47 kb) [file 11306_2015_886_MOESM9_ESM.ods]

## Sheet: Sheet1
Name	Formula	ChEBI ID	ChEBI Name
14:0	C14H28O2	CHEBI:28875	myristic acid
16:0	C16H32O2	CHEBI:15756	palmitic acid
16:1 n-9	C16H30O2	CHEBI:35465	(Z)-hexadec-7-enoic acid
16:1 n-7	C16H30O2	CHEBI:28716	palmitoleic acid
18:0	C18H36O2	CHEBI:28842	stearic acid
18:1 n-9	C18H34O2	CHEBI:16196	oleic acid
18:1 n-7	C18H34O2	CHEBI:50464	cis-vaccenic acid
18:2 n-6 (LA)	C18H32O2	CHEBI:17351	linoleic acid
18:3 n-3 (ALA)	C18H30O2	CHEBI:27432	alpha-linolenic acid
20:3 n-6 (DGLA)	C20H34O2	CHEBI:53486	all-cis-icosa-8,11,14-trienoic acid
20:4 n-6 (AA)	C20H32O2	CHEBI:15843	arachidonic acid
22:0	C22H44O2	CHEBI:28941	behenic acid
20:5 n-3 (EPA)	C20H30O2	CHEBI:28364	all-cis-5,8,11,14,17-icosapentaenoic acid
24:0	C24H48O2	CHEBI:28866	lignoceric acid
22:5 n-6	C22H34O2	CHEBI:65136	(4Z,7Z,10Z,13Z,16Z)-docosa-4,7,10,13,16-pentaenoic acid
24:1 n-9	C24H46O2	CHEBI:44247	nervonic acid
22:5 n-3 (DPA)	C22H34O2	CHEBI:53488	(7Z,10Z,13Z,16Z,19Z)-docosapentaenoic acid
22:6 n-3 (DHA)	C22H32O2	CHEBI:28125	all-cis-docosa-4,7,10,13,16,19-hexaenoic acid
cholesterol	C27H46O	CHEBI:16113	cholesterol
high-density lipoprotein		CHEBI:39025	high-density lipoprotein
low-density lipoprotein		CHEBI:39026	low-density lipoprotein
very-low-density lipoprotein		CHEBI:39027	very-low-density lipoprotein
triglyceride		CHEBI:17855	triglyceride
